# Supplementary material for: In silico identification of critical proteins associated with learning process and immune system for Down syndrome
Source: PLoS One. 2019 Jan 28;14(1):e0210954. doi: 10.1371/journal.pone.0210954 (PMC6349309; doi:10.1371/journal.pone.0210954)
Supplement: S1 Dataset — These data are a subset of those used in Ahmed’s work [27](ZIP). (ZIP) [file pone.0210954.s001.zip]

Archive with 2 entries (2 files):
- Readme.txt
- Data_Cortex_Mice_77proteins.xlsx
