# Supplementary material for: In silico identification of critical proteins associated with learning process and immune system for Down syndrome
Source: PLoS One. 2019 Jan 28;14(1):e0210954. doi: 10.1371/journal.pone.0210954 (PMC6349309; doi:10.1371/journal.pone.0210954)
Supplement: S1 Dataset — These data are a subset of those used in Ahmed’s work [27](ZIP). (ZIP) [file pone.0210954.s001.zip › Readme.txt]

Protein Expression Levels of 77 Proteins from Control and Ts65Dn Mice.

First column shows mouse id.

From each mice, 15 samples, three replicates of a five-point dilution series, were obtained.

After first column, subsequent 77 columns represent expression levels of 77 proteins.

Last four columns indicate Genotype(control(c) or trisomy(t)),Treatment(memantine or saline),Behavior(context-shock(C/S) or shock-context(S/C)) and the class of mice(c-CS-s, c-CS-m, c-SC-s, c-SC-m, c-SC-s, t-CS-s, t-CS-m, t-SC-s, t-SC-m, t-SC-s).

These data are a subset of those used in Ahmed et al. PLoS ONE. 2015;10(3):e0119491. doi:10.1371/journal.pone.0119491
